# Supplementary material for: HSP110 Inhibition in Primary Effusion Lymphoma Cells: One Molecule, Many Pro-Survival Targets
Source: Cancers (Basel). 2023 Nov 29;15(23):5651. doi: 10.3390/cancers15235651 (PMC10705194; doi:10.3390/cancers15235651)
Supplement: Supplementary file 1 [file cancers-15-05651-s001.zip]

Archive with 1 entries (1 files):
- cancers-2705078-supplementary.pdf
